# Supplementary material for: Dynamics and interactions of Quincke roller clusters: From orbits and flips to excited states
Source: Sci Adv. 2023 May 17;9(20):eadf5144. doi: 10.1126/sciadv.adf5144 (PMC10191443; doi:10.1126/sciadv.adf5144)
Supplement: Supplementary file 2 — Movies S1 to S5 [file sciadv.adf5144_movies_s1_to_s5.zip]

Archive with 5 entries (5 files):
- adf5144_Movie_S1.mov
- adf5144_Movie_S2.mov
- adf5144_Movie_S3.mov
- adf5144_Movie_S4.mov
- adf5144_Movie_S5.mov
